# Supplementary material for: QcrC is a potential target for antibody therapy and vaccination to control Campylobacter jejuni infection by suppressing its energy metabolism
Source: Front Microbiol. 2024 Jul 2;15:1415893. doi: 10.3389/fmicb.2024.1415893 (PMC11250076; doi:10.3389/fmicb.2024.1415893)
Supplement: Supplementary file 1 [file Table_1.XLSX]

## Sheet: Supplementary table 1
	Supplementary Table 1. Reactivity of 2B1 mAb to Campylobacter and related species
	Species	Origin	Reactivity
			Positive	Negative
	Campylobacter jejuni	Clinical	23	0
		Cow	5	0
		Chicken	2	0
	C. coli	Clinical	0	12
		Swine	0	18
	C. fetus	Cow	0	15
	C. hyointestinalis	Clinical	0	1
		Cow	0	8
		Swine	0	2
		Other animals	0	4
	C. helveticus	Cat	0	9
	Arcobacter butzleri	Cow	0	3
	A. cryaerophilus	Cow	0	1
	Helicobacter pylori	Monkey	0	1
