# Supplementary material for: QcrC is a potential target for antibody therapy and vaccination to control Campylobacter jejuni infection by suppressing its energy metabolism
Source: Front Microbiol. 2024 Jul 2;15:1415893. doi: 10.3389/fmicb.2024.1415893 (PMC11250076; doi:10.3389/fmicb.2024.1415893)
Supplement: Supplementary file 2 [file Table_2.XLSX]

## Sheet: Supplementary table 2
	Supplementary Table 2. Proteome analysis
	Accession	Description	# AAs	MW [kDa]	calc. pI	Area: 2B1	Area: Mock
	A0A0H3P9E8	Ubiquinol--cytochrome c reductase, cytochrome c1 subunit OS=Campylobacter jejuni subsp. jejuni serotype O:23/36 (strain 81-176) GN=petC PE=4 SV=1	374	41.547	6.23	4100000000
	A1VYC2	Serine hydroxymethyltransferase OS=Campylobacter jejuni subsp. jejuni serotype O:23/36 (strain 81-176) GN=glyA PE=3 SV=1	414	45.809	6.47	2000000000	590000000
	A0A0H3PBV6	Cysteine desulfurase, putative OS=Campylobacter jejuni subsp. jejuni serotype O:23/36 (strain 81-176) GN=CJJ81176_0265 PE=3 SV=1	393	43.075	6.24	870000000	830000000
	A1W1J7	DNA-directed RNA polymerase subunit alpha OS=Campylobacter jejuni subsp. jejuni serotype O:23/36 (strain 81-176) GN=rpoA PE=3 SV=1	337	37.677	5.06	600000000	580000000
	A0A0H3PAB7	Putative sugar transferase OS=Campylobacter jejuni subsp. jejuni serotype O:23/36 (strain 81-176) GN=CJJ81176_1434 PE=4 SV=1	401	47.723	8.75	360000000	110000000
	A0A0H3PHG5	Flagellar biosynthesis protein FlhA OS=Campylobacter jejuni subsp. jejuni serotype O:23/36 (strain 81-176) GN=flhA PE=4 SV=1	711	77.33	5.19	360000000	80000000
	A0A0H3PA63	Uncharacterized protein OS=Campylobacter jejuni subsp. jejuni serotype O:23/36 (strain 81-176) GN=CJJ81176_0729 PE=4 SV=1	238	27.722	5.71	350000000
	A0A0H3PI91	Major outer membrane protein OS=Campylobacter jejuni subsp. jejuni serotype O:23/36 (strain 81-176) GN=porA PE=4 SV=1	424	45.681	4.91	300000000	120000000
	A1VZJ6	Glutamate-1-semialdehyde 2,1-aminomutase OS=Campylobacter jejuni subsp. jejuni serotype O:23/36 (strain 81-176) GN=hemL PE=3 SV=1	424	46.032	8.84	250000000	180000000
	A0A0H3PAK2	Nitrogen fixation protein NifU OS=Campylobacter jejuni subsp. jejuni serotype O:23/36 (strain 81-176) GN=CJJ81176_0264 PE=3 SV=1	323	35.468	4.89	240000000	470000000
	A0A0H3PBT4	SPFH domain / Band 7 family protein OS=Campylobacter jejuni subsp. jejuni serotype O:23/36 (strain 81-176) GN=CJJ81176_0295 PE=4 SV=1	362	40.205	8.95	220000000	39000000
	A0A0H3PB53	ATP-sulfurylase family protein OS=Campylobacter jejuni subsp. jejuni serotype O:23/36 (strain 81-176) GN=CJJ81176_1596 PE=4 SV=1	386	44.405	6.8	220000000	48000000
	A0A0H3PHE3	Methionine import ATP-binding protein MetN OS=Campylobacter jejuni subsp. jejuni serotype O:23/36 (strain 81-176) GN=metN PE=3 SV=1	336	37.927	8.81	180000000	11000000
	A0A0H3PJ97	Bifunctional NAD(P)H-hydrate repair enzyme OS=Campylobacter jejuni subsp. jejuni serotype O:23/36 (strain 81-176) GN=CJJ81176_0219 PE=3 SV=1	456	50.647	9.54	140000000	180000000
	A1VYV6	Putative peptidyl-prolyl cis-trans isomerase Cbf2 OS=Campylobacter jejuni subsp. jejuni serotype O:23/36 (strain 81-176) GN=cbf2 PE=3 SV=1	273	30.411	9.23	140000000	20000000
	A0A0H3PBW5	Glutathionylspermidine synthase family protein OS=Campylobacter jejuni subsp. jejuni serotype O:23/36 (strain 81-176) GN=CJJ81176_0396 PE=4 SV=1	389	44.649	4.63	130000000	270000000
	A0A0H3PHA3	Aspartate-semialdehyde dehydrogenase OS=Campylobacter jejuni subsp. jejuni serotype O:23/36 (strain 81-176) GN=asd PE=3 SV=1	343	38.327	6.21	130000000	74000000
	A0A0H3P9K0	Uncharacterized protein OS=Campylobacter jejuni subsp. jejuni serotype O:23/36 (strain 81-176) GN=CJJ81176_0865 PE=4 SV=1	749	85.371	6.9	130000000	21000000
	A1VYI6	Elongation factor Tu OS=Campylobacter jejuni subsp. jejuni serotype O:23/36 (strain 81-176) GN=tuf PE=3 SV=1	399	43.566	5.26	110000000	82000000
	A1W0R3	tRNA (guanine-N(7)-)-methyltransferase OS=Campylobacter jejuni subsp. jejuni serotype O:23/36 (strain 81-176) GN=trmB PE=3 SV=1	392	46.186	8.88	110000000	54000000
	A0A0H3P9T5	Iron permease, FTR1 family OS=Campylobacter jejuni subsp. jejuni serotype O:23/36 (strain 81-176) GN=CJJ81176_1649 PE=4 SV=1	696	77.47	5.49	110000000	62000000
	A0A0H3PA33	3-deoxy-D-manno-octulosonic-acid transferase OS=Campylobacter jejuni subsp. jejuni serotype O:23/36 (strain 81-176) GN=waaA PE=4 SV=1	385	45.335	9.01	110000000	240000
	A1VY69	Tryptophan synthase beta chain OS=Campylobacter jejuni subsp. jejuni serotype O:23/36 (strain 81-176) GN=trpB PE=3 SV=1	392	42.92	9.17	100000000	58000000
	A1W1K1	Histidine biosynthesis bifunctional protein HisB OS=Campylobacter jejuni subsp. jejuni serotype O:23/36 (strain 81-176) GN=hisB PE=3 SV=1	352	39.582	6.71	88000000	86000000
	A0A0H3PBU4	Iron-sulfur cluster-binding domain protein OS=Campylobacter jejuni subsp. jejuni serotype O:23/36 (strain 81-176) GN=CJJ81176_0392 PE=4 SV=1	458	53.466	9.09	84000000	110000000
	A0A0H3P9H8	2-acylglycerophosphoethanolamine acyltransferase / acyl-acyl carrier protein synthetase OS=Campylobacter jejuni subsp. jejuni serotype O:23/36 (strain 81-176) GN=aas PE=4 SV=1	1170	131.255	8.95	81000000
	A0A0H3PCT8	Cytochrome c biogenesis protein, CcmF/CycK/CcsA family OS=Campylobacter jejuni subsp. jejuni serotype O:23/36 (strain 81-176) GN=CJJ81176_1032 PE=4 SV=1	1081	123.274	8.65	79000000	17000000
	A0A0H3PA52	Protease DO OS=Campylobacter jejuni subsp. jejuni serotype O:23/36 (strain 81-176) GN=htrA PE=4 SV=1	472	50.985	8.97	77000000	20000000
	A0A0H3PA64	Gamma-glutamyltransferase OS=Campylobacter jejuni subsp. jejuni serotype O:23/36 (strain 81-176) GN=ggt PE=4 SV=1	556	60.292	7.68	61000000	13000000
	A0A0H3PAA9	Putative sugar transferase OS=Campylobacter jejuni subsp. jejuni serotype O:23/36 (strain 81-176) GN=CJJ81176_1435 PE=4 SV=1	603	72.161	9.31	53000000
	A0A0H3PJ52	Conserved domain protein OS=Campylobacter jejuni subsp. jejuni serotype O:23/36 (strain 81-176) GN=CJJ81176_0638 PE=4 SV=1	392	45.009	9.63	50000000	13000000
	A0A0H3PB21	Iron-sulfur cluster carrier protein OS=Campylobacter jejuni subsp. jejuni serotype O:23/36 (strain 81-176) GN=mrp PE=3 SV=1	368	40.11	5.64	47000000	31000000
	A0A0H3PJ70	Acetylornithine aminotransferase OS=Campylobacter jejuni subsp. jejuni serotype O:23/36 (strain 81-176) GN=argD PE=3 SV=1	393	43.589	8.69	44000000	32000000
	A1W1S4	Enolase OS=Campylobacter jejuni subsp. jejuni serotype O:23/36 (strain 81-176) GN=eno PE=3 SV=1	414	44.921	4.94	43000000	46000000
	A0A0H3PDK8	Uncharacterized protein OS=Campylobacter jejuni subsp. jejuni serotype O:23/36 (strain 81-176) GN=CJJ81176_1475 PE=4 SV=1	788	93.491	5.69	43000000	810000
	A0A0H3PAC6	Delta-aminolevulinic acid dehydratase OS=Campylobacter jejuni subsp. jejuni serotype O:23/36 (strain 81-176) GN=hemB PE=3 SV=1	327	36.417	5.64	40000000	36000000
	A0A0H3PAD0	Pyruvate-flavodoxin oxidoreductase OS=Campylobacter jejuni subsp. jejuni serotype O:23/36 (strain 81-176) GN=CJJ81176_1469 PE=3 SV=1	1186	131.31	6.4	39000000	60000000
	A1VZB3	Histidine--tRNA ligase OS=Campylobacter jejuni subsp. jejuni serotype O:23/36 (strain 81-176) GN=hisS PE=3 SV=1	408	46.937	7.34	38000000	3800000
	A0A0H3PA16	Uncharacterized protein OS=Campylobacter jejuni subsp. jejuni serotype O:23/36 (strain 81-176) GN=CJJ81176_0763 PE=4 SV=1	359	41.208	5.36	38000000	110000000
	A0A0H3PBR9	Cytochrome c551 peroxidase OS=Campylobacter jejuni subsp. jejuni serotype O:23/36 (strain 81-176) GN=ccpA-2 PE=4 SV=1	341	36.823	8.48	36000000	3300000
	A1VZ23	50S ribosomal protein L9 OS=Campylobacter jejuni subsp. jejuni serotype O:23/36 (strain 81-176) GN=rplI PE=3 SV=1	147	16.207	8.78	36000000
	A0A0H3PAM8	Hydrolase, carbon-nitrogen family OS=Campylobacter jejuni subsp. jejuni serotype O:23/36 (strain 81-176) GN=CJJ81176_1076 PE=4 SV=1	258	30.091	8.4	34000000	63000000
	A0A0H3P9Y0	Peptidase, M23/M37 family OS=Campylobacter jejuni subsp. jejuni serotype O:23/36 (strain 81-176) GN=CJJ81176_1228 PE=4 SV=1	386	43.828	9	31000000	3100000
	A0A0H3PAN9	Methyl-accepting chemotaxis protein OS=Campylobacter jejuni subsp. jejuni serotype O:23/36 (strain 81-176) GN=CJJ81176_1205 PE=4 SV=1	459	50.985	5.39	30000000	18000000
	A0A0H3PA02	Peptidase, M16 family OS=Campylobacter jejuni subsp. jejuni serotype O:23/36 (strain 81-176) GN=CJJ81176_0826 PE=3 SV=1	416	48.029	7.78	30000000	19000000
	A1VXU6	N-acetyl-gamma-glutamyl-phosphate reductase OS=Campylobacter jejuni subsp. jejuni serotype O:23/36 (strain 81-176) GN=argC PE=3 SV=1	342	38.877	7.14	30000000	5900000
	A0A0H3PAY5	Uncharacterized protein OS=Campylobacter jejuni subsp. jejuni serotype O:23/36 (strain 81-176) GN=CJJ81176_0155 PE=4 SV=1	204	24.504	6.87	30000000	50000000
	A0A0H3PBB6	Anthranilate synthase component I OS=Campylobacter jejuni subsp. jejuni serotype O:23/36 (strain 81-176) GN=trpE PE=4 SV=1	416	47.634	5.52	29000000	42000000
	A0A0H3PAE5	Endonuclease MutS2 OS=Campylobacter jejuni subsp. jejuni serotype O:23/36 (strain 81-176) GN=mutS PE=3 SV=1	735	83.659	8.56	28000000
	A0A0H3PHD8	Valine--tRNA ligase OS=Campylobacter jejuni subsp. jejuni serotype O:23/36 (strain 81-176) GN=valS PE=3 SV=1	870	101.653	6.24	27000000	7600000
	A0A0H3PAB0	Uncharacterized protein OS=Campylobacter jejuni subsp. jejuni serotype O:23/36 (strain 81-176) GN=CJJ81176_0107 PE=4 SV=1	343	38.767	5.39	25000000	2600000
	A1VXD7	tRNA-specific 2-thiouridylase MnmA OS=Campylobacter jejuni subsp. jejuni serotype O:23/36 (strain 81-176) GN=mnmA PE=3 SV=1	338	38.383	8.09	24000000	7000000
	A0A0H3PJ30	Ribonucleoside-diphosphate reductase subunit beta OS=Campylobacter jejuni subsp. jejuni serotype O:23/36 (strain 81-176) GN=nrdB PE=3 SV=1	340	39.623	5.26	22000000	17000000
	A1W0M2	4-hydroxythreonine-4-phosphate dehydrogenase OS=Campylobacter jejuni subsp. jejuni serotype O:23/36 (strain 81-176) GN=pdxA PE=3 SV=1	364	41.307	9.23	21000000	2600000
	A1VYZ2	Ketol-acid reductoisomerase (NADP(+)) OS=Campylobacter jejuni subsp. jejuni serotype O:23/36 (strain 81-176) GN=ilvC PE=3 SV=1	340	36.901	6.55	20000000	36000000
	A0A0H3PJ41	Response regulator/GGDEF domain protein OS=Campylobacter jejuni subsp. jejuni serotype O:23/36 (strain 81-176) GN=CJJ81176_0671 PE=4 SV=1	414	46.679	5	20000000	42000000
	A1W1H5	NADH-quinone oxidoreductase subunit D OS=Campylobacter jejuni subsp. jejuni serotype O:23/36 (strain 81-176) GN=nuoD PE=3 SV=1	408	46.979	5.73	20000000	8900000
	A1VZ24	Argininosuccinate synthase OS=Campylobacter jejuni subsp. jejuni serotype O:23/36 (strain 81-176) GN=argG PE=3 SV=1	406	45.576	6.07	19000000	25000000
	A0A0H3PES6	Uncharacterized protein OS=Campylobacter jejuni subsp. jejuni serotype O:23/36 (strain 81-176) GN=CJJ81176_0481 PE=4 SV=1	319	37.314	4.58	19000000	33000000
	A0A0H3PHS8	Capsule polysaccharide export protein KpsS OS=Campylobacter jejuni subsp. jejuni serotype O:23/36 (strain 81-176) GN=kpsS PE=4 SV=1	394	46.85	9.42	19000000	4200000
	A0A0H3P9S2	S-adenosylmethionine synthetase OS=Campylobacter jejuni subsp. jejuni serotype O:23/36 (strain 81-176) GN=metK PE=3 SV=1	403	44.203	5.73	18000000	12000000
	A1W116	Phosphoglycerate kinase OS=Campylobacter jejuni subsp. jejuni serotype O:23/36 (strain 81-176) GN=pgk PE=3 SV=1	400	43.592	6.47	18000000	7400000
	A0A0H3PF06	Aminotransferase, classes I and II OS=Campylobacter jejuni subsp. jejuni serotype O:23/36 (strain 81-176) GN=CJJ81176_0186 PE=4 SV=1	400	45.409	8.6	18000000	3300000
	A0A0H3PBC2	RelA/SpoT family protein OS=Campylobacter jejuni subsp. jejuni serotype O:23/36 (strain 81-176) GN=CJJ81176_1288 PE=3 SV=1	723	82.761	7.11	17000000	1600000
	A0A0H3PAG5	DNA repair protein RadA OS=Campylobacter jejuni subsp. jejuni serotype O:23/36 (strain 81-176) GN=radA PE=3 SV=1	446	48.964	7.61	17000000	3100000
	A0A0H3P9P3	UDP-N-acetylglucosamine 2-epimerase OS=Campylobacter jejuni subsp. jejuni serotype O:23/36 (strain 81-176) GN=CJJ81176_1159 PE=4 SV=1	374	42.773	8	17000000	1900000
	A1W0Z5	L-seryl-tRNA(Sec) selenium transferase OS=Campylobacter jejuni subsp. jejuni serotype O:23/36 (strain 81-176) GN=selA PE=3 SV=1	440	50.58	8.31	17000000	2500000
	Q29VV7	GDP-mannose 4,6-dehydratase OS=Campylobacter jejuni subsp. jejuni serotype O:23/36 (strain 81-176) GN=wcbK PE=4 SV=1	344	39.232	6.57	16000000	18000000
	A0A0H3PAF7	Acetyl-CoA carboxylase, biotin carboxylase OS=Campylobacter jejuni subsp. jejuni serotype O:23/36 (strain 81-176) GN=accC-2 PE=4 SV=1	443	49.116	6.4	15000000	76000000
	A0A0H3PAL7	Malate:quinone oxidoreductase, putative OS=Campylobacter jejuni subsp. jejuni serotype O:23/36 (strain 81-176) GN=CJJ81176_0416 PE=4 SV=1	448	50.54	8.07	14000000	110000000
	A1W1N6	Chorismate synthase OS=Campylobacter jejuni subsp. jejuni serotype O:23/36 (strain 81-176) GN=aroC PE=3 SV=1	362	39.13	7.71	14000000	12000000
	A1VYQ1	Glutamyl-tRNA reductase OS=Campylobacter jejuni subsp. jejuni serotype O:23/36 (strain 81-176) GN=hemA PE=3 SV=1	432	48.682	6.4	14000000	7600000
	A1W0W2	1-deoxy-D-xylulose 5-phosphate reductoisomerase OS=Campylobacter jejuni subsp. jejuni serotype O:23/36 (strain 81-176) GN=dxr PE=3 SV=1	356	39.577	9.22	13000000	4000000
	Q8GJE5	Uncharacterized protein OS=Campylobacter jejuni subsp. jejuni serotype O:23/36 (strain 81-176) GN=Cjp08 PE=4 SV=1	293	33.315	9.25	13000000
	A0A0H3PGM1	Aspartate ammonia-lyase OS=Campylobacter jejuni subsp. jejuni serotype O:23/36 (strain 81-176) GN=aspA PE=3 SV=1	468	51.718	5.74	12000000	160000000
	A0A0H3P9U0	Glycolate oxidase iron-sulfur subunit OS=Campylobacter jejuni subsp. jejuni serotype O:23/36 (strain 81-176) GN=CJJ81176_1009 PE=4 SV=1	421	48.081	8.48	12000000	2300000
	A0A0H3PA94	Peptidase, putative OS=Campylobacter jejuni subsp. jejuni serotype O:23/36 (strain 81-176) GN=CJJ81176_0488 PE=4 SV=1	406	46.827	8.06	12000000
	A0A0H3PGV0	Transglycosylase domain protein OS=Campylobacter jejuni subsp. jejuni serotype O:23/36 (strain 81-176) GN=CJJ81176_0070 PE=3 SV=1	480	57.055	9.61	12000000	3700000
	A0A0H3PE83	PDZ domain protein OS=Campylobacter jejuni subsp. jejuni serotype O:23/36 (strain 81-176) GN=CJJ81176_1634 PE=4 SV=1	356	40.439	8.84	12000000	2700000
	A0A0H3PBB5	Phosphoribosylamine--glycine ligase OS=Campylobacter jejuni subsp. jejuni serotype O:23/36 (strain 81-176) GN=purD PE=3 SV=1	416	45.27	8.03	11000000	5600000
	A0A0H3PDA2	Cell division protein FtsZ OS=Campylobacter jejuni subsp. jejuni serotype O:23/36 (strain 81-176) GN=ftsZ PE=3 SV=1	370	39.252	5.14	11000000	7000000
	A0A0H3P9G3	Transcription termination factor Rho OS=Campylobacter jejuni subsp. jejuni serotype O:23/36 (strain 81-176) GN=rho PE=3 SV=1	432	48.666	7.12	10000000	9400000
	Q0Q7I7	Aminodeoxyfutalosine synthase OS=Campylobacter jejuni subsp. jejuni serotype O:23/36 (strain 81-176) GN=mqnE PE=3 SV=1	354	41.175	8.48	9900000	5500000
	A0A0H3P9A7	Amidohydrolase family protein OS=Campylobacter jejuni subsp. jejuni serotype O:23/36 (strain 81-176) GN=CJJ81176_0105 PE=4 SV=1	409	46.711	8.97	9900000	2600000
	A0A0H3PC15	Uncharacterized protein OS=Campylobacter jejuni subsp. jejuni serotype O:23/36 (strain 81-176) GN=CJJ81176_0299 PE=4 SV=1	363	43.006	8.87	9700000	19000000
	A0A0H3PCH6	Ribosomal protein L3 OS=Campylobacter jejuni subsp. jejuni serotype O:23/36 (strain 81-176) GN=rplC PE=4 SV=1	191	20.71	9.91	9700000	4300000
	A1W1J4	30S ribosomal protein S13 OS=Campylobacter jejuni subsp. jejuni serotype O:23/36 (strain 81-176) GN=rpsM PE=3 SV=1	121	13.726	10.37	9700000
	A0A0H3PCB9	CmgD4 OS=Campylobacter jejuni subsp. jejuni serotype O:23/36 (strain 81-176) GN=CJJ81176_pTet0040 PE=4 SV=1	603	68.651	8.54	9600000	1100000
	A1W1V1	30S ribosomal protein S17 OS=Campylobacter jejuni subsp. jejuni serotype O:23/36 (strain 81-176) GN=rpsQ PE=3 SV=1	83	9.543	10.37	9500000	5100000
	A1VZZ8	Queuine tRNA-ribosyltransferase OS=Campylobacter jejuni subsp. jejuni serotype O:23/36 (strain 81-176) GN=tgt PE=3 SV=1	373	42.452	8.02	9200000
	A0A0H3PHG1	Phosphopantothenoylcysteine decarboxylase/phosphopantothenate--cysteine ligase OS=Campylobacter jejuni subsp. jejuni serotype O:23/36 (strain 81-176) GN=coaBC PE=4 SV=1	384	43.347	8	9100000	4000000
	A0A0H3PD97	Signal recognition particle protein OS=Campylobacter jejuni subsp. jejuni serotype O:23/36 (strain 81-176) GN=ffh PE=4 SV=1	445	48.878	9.22	8600000
	A1VZU7	tRNA modification GTPase MnmE OS=Campylobacter jejuni subsp. jejuni serotype O:23/36 (strain 81-176) GN=mnmE PE=3 SV=1	442	49.08	5.19	8400000	9400000
	A0A0H3PB61	Transcription termination/antitermination protein NusA OS=Campylobacter jejuni subsp. jejuni serotype O:23/36 (strain 81-176) GN=nusA PE=3 SV=1	362	40.646	5.59	7800000	4400000
	A1W1S5	Protein RecA OS=Campylobacter jejuni subsp. jejuni serotype O:23/36 (strain 81-176) GN=recA PE=3 SV=1	343	37.026	5.35	7700000	4600000
	A0A0H3PAL8	TrkA domain protein OS=Campylobacter jejuni subsp. jejuni serotype O:23/36 (strain 81-176) GN=CJJ81176_1027 PE=4 SV=1	466	54.438	5.96	7500000	4700000
	A1VYP2	Succinate--CoA ligase [ADP-forming] subunit beta OS=Campylobacter jejuni subsp. jejuni serotype O:23/36 (strain 81-176) GN=sucC PE=3 SV=1	387	41.716	5.82	7200000	14000000
	A0A0H3PI81	Citrate synthase OS=Campylobacter jejuni subsp. jejuni serotype O:23/36 (strain 81-176) GN=gltA PE=3 SV=1	422	47.967	6.98	7200000	23000000
	A1W1W6	Dual-specificity RNA methyltransferase RlmN OS=Campylobacter jejuni subsp. jejuni serotype O:23/36 (strain 81-176) GN=rlmN PE=3 SV=1	356	40.244	9.31	7200000	2100000
	A0A0H3PA86	Peptidase, U32 family OS=Campylobacter jejuni subsp. jejuni serotype O:23/36 (strain 81-176) GN=CJJ81176_0724 PE=4 SV=1	417	47.256	7.46	7100000	2000000
	A0A0H3PA80	Aminotransferase, putative OS=Campylobacter jejuni subsp. jejuni serotype O:23/36 (strain 81-176) GN=CJJ81176_0812 PE=4 SV=1	422	47.399	9.09	6900000	260000
	A0A0H3PH13	ATP-dependent Clp protease, ATP-binding subunit ClpA OS=Campylobacter jejuni subsp. jejuni serotype O:23/36 (strain 81-176) GN=clpA PE=4 SV=1	709	80.368	7.83	6900000
	A1W165	tRNA pseudouridine synthase D OS=Campylobacter jejuni subsp. jejuni serotype O:23/36 (strain 81-176) GN=truD PE=3 SV=1	372	43.473	8.85	6800000	1600000
	A0A0H3P9D5	ATP-dependent zinc metalloprotease FtsH OS=Campylobacter jejuni subsp. jejuni serotype O:23/36 (strain 81-176) GN=ftsH PE=3 SV=1	645	70.975	5.76	6600000	2100000
	A0A0H3P9F9	Mechanosensitive ion channel family protein OS=Campylobacter jejuni subsp. jejuni serotype O:23/36 (strain 81-176) GN=CJJ81176_1025 PE=4 SV=1	523	60.769	8.73	6300000	3700000
	Q5QKR8	UDP-N-acetylglucosamine 4,6-dehydratase (inverting) OS=Campylobacter jejuni subsp. jejuni serotype O:23/36 (strain 81-176) GN=pseB PE=3 SV=1	334	37.336	8.25	5800000	6500000
	A0A0H3PIW2	Antioxidant, AhpC/Tsa family OS=Campylobacter jejuni subsp. jejuni serotype O:23/36 (strain 81-176) GN=CJJ81176_0356 PE=4 SV=1	198	21.933	5.96	5800000
	A0A0H3PIS8	ATP-dependent Clp protease ATP-binding subunit ClpX OS=Campylobacter jejuni subsp. jejuni serotype O:23/36 (strain 81-176) GN=clpX PE=3 SV=1	407	45.873	5.33	5600000	6800000
	A0A0H3PB67	Uncharacterized protein OS=Campylobacter jejuni subsp. jejuni serotype O:23/36 (strain 81-176) GN=CJJ81176_1452 PE=4 SV=1	357	42.253	5.12	5400000	1300000
	A1VYJ6	30S ribosomal protein S12 OS=Campylobacter jejuni subsp. jejuni serotype O:23/36 (strain 81-176) GN=rpsL PE=3 SV=1	128	14.037	10.96	5400000
	A0A0H3PJ06	Cyclic dehypoxanthine futalosine synthase OS=Campylobacter jejuni subsp. jejuni serotype O:23/36 (strain 81-176) GN=mqnC PE=3 SV=1	348	39.705	6.84	5100000
	A0A0H3PHS4	HsdS OS=Campylobacter jejuni subsp. jejuni serotype O:23/36 (strain 81-176) GN=CJJ81176_1536 PE=4 SV=1	380	43.145	5.52	5000000	3000000
	A0A0H3PJG1	Conserved domain protein OS=Campylobacter jejuni subsp. jejuni serotype O:23/36 (strain 81-176) GN=CJJ81176_0345 PE=4 SV=1	398	48.272	9.25	4700000	3100000
	A0A0H3PA23	Lipoprotein, putative OS=Campylobacter jejuni subsp. jejuni serotype O:23/36 (strain 81-176) GN=CJJ81176_0970 PE=4 SV=1	448	52.391	9.25	4500000	3400000
	A0A0H3PAE3	Quinone-reactive Ni/Fe-hydrogenase, small subunit OS=Campylobacter jejuni subsp. jejuni serotype O:23/36 (strain 81-176) GN=hydA PE=4 SV=1	360	39.201	6.28	4500000	3900000
	A0A0H3PAH7	2-oxoglutarate:acceptor oxidoreductase, alpha subunit OS=Campylobacter jejuni subsp. jejuni serotype O:23/36 (strain 81-176) GN=oorA PE=4 SV=1	374	40.907	6.2	4300000	11000000
	A0A0H3PDQ6	Uncharacterized protein OS=Campylobacter jejuni subsp. jejuni serotype O:23/36 (strain 81-176) GN=CJJ81176_1528 PE=4 SV=1	321	35.564	6.19	4200000	3500000
	Q0Q7I9	Glutamine--fructose-6-phosphate aminotransferase [isomerizing] OS=Campylobacter jejuni subsp. jejuni serotype O:23/36 (strain 81-176) GN=glmS PE=3 SV=1	598	67.117	6.1	4200000
	A0A0H3PGS5	3-isopropylmalate dehydrogenase OS=Campylobacter jejuni subsp. jejuni serotype O:23/36 (strain 81-176) GN=leuB PE=3 SV=1	358	39.327	5.5	3900000	1800000
	A1W1V7	50S ribosomal protein L2 OS=Campylobacter jejuni subsp. jejuni serotype O:23/36 (strain 81-176) GN=rplB PE=3 SV=1	276	30.429	10.36	3700000	3500000
	A0A0H3PIV6	3,4-dihydroxy-2-butanone 4-phosphate synthase OS=Campylobacter jejuni subsp. jejuni serotype O:23/36 (strain 81-176) GN=ribB PE=3 SV=1	355	39.869	6.09	3600000	310000
	A0A0H3PBM3	Ser/Thr protein phosphatase family protein OS=Campylobacter jejuni subsp. jejuni serotype O:23/36 (strain 81-176) GN=CJJ81176_0215 PE=4 SV=1	394	46.342	9.23	3100000	970000
	A0A0H3PDC1	RNA polymerase sigma-54 factor OS=Campylobacter jejuni subsp. jejuni serotype O:23/36 (strain 81-176) GN=rpoN PE=3 SV=1	416	48.626	5.2	3000000	4600000
	A1VYE9	UDP-N-acetylmuramoylalanine--D-glutamate ligase OS=Campylobacter jejuni subsp. jejuni serotype O:23/36 (strain 81-176) GN=murD PE=3 SV=1	402	45.369	6.48	2900000
	A0A0H3P9L2	Flagellar motor switch protein FliM OS=Campylobacter jejuni subsp. jejuni serotype O:23/36 (strain 81-176) GN=fliM PE=4 SV=1	359	40.801	4.96	2700000	1400000
	A0A0H3PAX0	Probable thiol peroxidase OS=Campylobacter jejuni subsp. jejuni serotype O:23/36 (strain 81-176) GN=tpx PE=3 SV=1	175	18.416	5.2	2600000	6700000
	A0A0H3PBT1	Uncharacterized protein OS=Campylobacter jejuni subsp. jejuni serotype O:23/36 (strain 81-176) GN=CJJ81176_0149 PE=4 SV=1	315	35.396	8.94	2600000
	A0A0H3PI57	Sensory box sensor histidine kinase, putative OS=Campylobacter jejuni subsp. jejuni serotype O:23/36 (strain 81-176) GN=CJJ81176_1484 PE=4 SV=1	403	46.841	8.92	2600000	910000
	A0A0H3P9Q6	Cytochrome P450 family protein OS=Campylobacter jejuni subsp. jejuni serotype O:23/36 (strain 81-176) GN=CJJ81176_1410 PE=3 SV=1	453	52.611	8.98	2500000	2900000
	A0A0H3PAY8	50S ribosomal protein L13 OS=Campylobacter jejuni subsp. jejuni serotype O:23/36 (strain 81-176) GN=rplM PE=3 SV=1	147	16.42	9.91	2500000	330000
	A0A0H3P9P9	Inosine-5'-monophosphate dehydrogenase OS=Campylobacter jejuni subsp. jejuni serotype O:23/36 (strain 81-176) GN=guaB PE=3 SV=1	485	52.118	7.55	2400000	410000
	A0A0H3P9D3	Dihydroorotase, putative OS=Campylobacter jejuni subsp. jejuni serotype O:23/36 (strain 81-176) GN=CJJ81176_1210 PE=4 SV=1	392	43.866	5.33	2400000	3000000
	A0A0H3PID6	NADP-dependent malic enzyme, truncation OS=Campylobacter jejuni subsp. jejuni serotype O:23/36 (strain 81-176) GN=CJJ81176_1304 PE=4 SV=1	411	43.951	6.07	2400000	3400000
	A0A0H3PAX7	Mur ligase family protein OS=Campylobacter jejuni subsp. jejuni serotype O:23/36 (strain 81-176) GN=CJJ81176_0816 PE=4 SV=1	475	55.168	9.16	2400000	580000
	A0A0H3PAV5	Cystathionine beta-lyase OS=Campylobacter jejuni subsp. jejuni serotype O:23/36 (strain 81-176) GN=metC PE=3 SV=1	387	43.36	6.76	2400000	250000
	A0A0H3PD11	MiaB-like tRNA modifying enzyme OS=Campylobacter jejuni subsp. jejuni serotype O:23/36 (strain 81-176) GN=CJJ81176_1024 PE=4 SV=1	416	47.089	8.5	2400000
	A1VZ41	4-hydroxy-3-methylbut-2-en-1-yl diphosphate synthase (flavodoxin) OS=Campylobacter jejuni subsp. jejuni serotype O:23/36 (strain 81-176) GN=ispG PE=3 SV=1	357	39.313	7.69	2400000
	Q0Q7K2	Putative type I restriction-modification system HsdR subunit OS=Campylobacter jejuni subsp. jejuni serotype O:23/36 (strain 81-176) GN=CJJ81176_0780 PE=4 SV=1	971	112.195	7.02	2300000
	A0A0H3PJ93	Diaminopimelate decarboxylase OS=Campylobacter jejuni subsp. jejuni serotype O:23/36 (strain 81-176) GN=lysA PE=3 SV=1	402	45.277	6.15	2200000	7500000
	A0A0H3P987	Oxaloacetate decarboxylase, alpha subunit, putative OS=Campylobacter jejuni subsp. jejuni serotype O:23/36 (strain 81-176) GN=CJJ81176_0940 PE=4 SV=1	599	65.847	5.44	2100000	4600000
	A1W1V0	50S ribosomal protein L14 OS=Campylobacter jejuni subsp. jejuni serotype O:23/36 (strain 81-176) GN=rplN PE=3 SV=1	122	13.297	10.29	2000000	1300000
	A1VYR7	Gamma-glutamyl phosphate reductase OS=Campylobacter jejuni subsp. jejuni serotype O:23/36 (strain 81-176) GN=proA PE=3 SV=1	410	45.969	8.25	2000000	1300000
	A1VYJ5	DNA-directed RNA polymerase subunit beta' OS=Campylobacter jejuni subsp. jejuni serotype O:23/36 (strain 81-176) GN=rpoC PE=3 SV=1	1517	168.752	8.4	1900000	500000
	A1VY30	50S ribosomal protein L25 OS=Campylobacter jejuni subsp. jejuni serotype O:23/36 (strain 81-176) GN=rplY PE=3 SV=1	178	19.439	9.73	1800000	510000
	A0A0H3PCE2	Carbon starvation protein A OS=Campylobacter jejuni subsp. jejuni serotype O:23/36 (strain 81-176) GN=cstA PE=4 SV=1	703	75.713	8.29	1700000
	A0A0H3PDC4	DNA-directed DNA polymerase OS=Campylobacter jejuni subsp. jejuni serotype O:23/36 (strain 81-176) GN=dnaE PE=3 SV=1	1200	137.198	5.8	1700000
	A0A0H3PGK7	Probable cytosol aminopeptidase OS=Campylobacter jejuni subsp. jejuni serotype O:23/36 (strain 81-176) GN=pepA PE=3 SV=1	483	53.676	8.5	1600000	1100000
	A0A0H3P9Z2	Soluble lytic murein transglycosylase, putative OS=Campylobacter jejuni subsp. jejuni serotype O:23/36 (strain 81-176) GN=CJJ81176_0859 PE=4 SV=1	541	63.291	9.29	1600000
	Q2M5Q6	FkbH domain-containing protein OS=Campylobacter jejuni subsp. jejuni serotype O:23/36 (strain 81-176) GN=CJJ81176_1318 PE=4 SV=1	520	60.187	6.27	1500000
	A0A0H3PAP6	Sensor histidine kinase OS=Campylobacter jejuni subsp. jejuni serotype O:23/36 (strain 81-176) GN=CJJ81176_1240 PE=4 SV=1	390	45.717	6.83	1400000	670000
	A0A0H3PH73	General glycosylation pathway protein OS=Campylobacter jejuni subsp. jejuni serotype O:23/36 (strain 81-176) GN=pglE PE=3 SV=1	386	43.64	6.65	1300000	2900000
	A0A0H3P9T1	Glyceraldehyde-3-phosphate dehydrogenase OS=Campylobacter jejuni subsp. jejuni serotype O:23/36 (strain 81-176) GN=gapA PE=3 SV=1	332	36.279	6.99	1200000	6300000
	A0A0H3PJH9	Carboxyl-terminal protease OS=Campylobacter jejuni subsp. jejuni serotype O:23/36 (strain 81-176) GN=ctpA PE=3 SV=1	444	48.919	8.28	1100000	4700000
	A0A0H3PI76	Hydrogenase, (NiFe)/(NiFeSe) small subunit family OS=Campylobacter jejuni subsp. jejuni serotype O:23/36 (strain 81-176) GN=CJJ81176_1398 PE=4 SV=1	497	56.015	5.33	1000000
	A0A0H3PAQ3	Uncharacterized protein OS=Campylobacter jejuni subsp. jejuni serotype O:23/36 (strain 81-176) GN=CJJ81176_0915 PE=4 SV=1	325	37.746	8.66	1000000	530000
	A1VXL9	Translation initiation factor IF-2 OS=Campylobacter jejuni subsp. jejuni serotype O:23/36 (strain 81-176) GN=infB PE=3 SV=1	871	96.034	5.69	760000	430000
	A0A0H3PBJ5	Thiol:disulfide interchange protein DsbD OS=Campylobacter jejuni subsp. jejuni serotype O:23/36 (strain 81-176) GN=dsbD PE=4 SV=1	567	63.719	8.87	720000	1100000
	A0A0H3PDJ1	Oxidoreductase, zinc-binding dehydrogenase family OS=Campylobacter jejuni subsp. jejuni serotype O:23/36 (strain 81-176) GN=CJJ81176_1533 PE=4 SV=1	358	38.936	7.12	720000	1600000
	Q2M5R0	Uncharacterized protein OS=Campylobacter jejuni subsp. jejuni serotype O:23/36 (strain 81-176) GN=CJJ81176_1341 PE=4 SV=1	416	48.027	5.81	630000	720000
	A0A0H3PB76	Co-chaperone protein DnaJ OS=Campylobacter jejuni subsp. jejuni serotype O:23/36 (strain 81-176) GN=dnaJ-1 PE=4 SV=1	297	33.32	8.88	620000
	A0A0H3PIV2	ATPase, AAA family protein OS=Campylobacter jejuni subsp. jejuni serotype O:23/36 (strain 81-176) GN=CJJ81176_0229 PE=4 SV=1	393	44.707	7.61	500000	990000
	A0A0H3PC31	Homoserine dehydrogenase OS=Campylobacter jejuni subsp. jejuni serotype O:23/36 (strain 81-176) GN=hom PE=3 SV=1	415	45.949	6.01	460000	1700000
	A0A0H3PAU5	Paralyzed flagella protein PflA OS=Campylobacter jejuni subsp. jejuni serotype O:23/36 (strain 81-176) GN=pflA PE=4 SV=1	788	90.927	5.5	330000
	A0A0H3PGW7	Lon protease OS=Campylobacter jejuni subsp. jejuni serotype O:23/36 (strain 81-176) GN=lon PE=3 SV=1	791	90.09	8.27	300000	1100000
	A0A0H3PBE4	Chemotaxis protein CheV OS=Campylobacter jejuni subsp. jejuni serotype O:23/36 (strain 81-176) GN=cheV PE=4 SV=1	318	35.822	5.02	270000	1500000
