# Supplementary material for: QcrC is a potential target for antibody therapy and vaccination to control Campylobacter jejuni infection by suppressing its energy metabolism
Source: Front Microbiol. 2024 Jul 2;15:1415893. doi: 10.3389/fmicb.2024.1415893 (PMC11250076; doi:10.3389/fmicb.2024.1415893)
Supplement: Supplementary file 3 [file Table_3.XLSX]

## Sheet: Supplementary table 3
	Supplementary Table 3. Bacterial strains used in This study*
	Species	Strain	Origin	Reference
	Campylobacter jejuni	81-176	a outbreak in Minnesota in 1981	doi: 10.1093/infdis/152.3.592.
		CO2-037	feces of a patient with acute enteritis in Japan	doi: 10.1016/j.micpath.2007.01.005.
		CO2-127	feces of a patient with acute enteritis in Japan	doi: 10.1111/j.1574-695X.2007.00369.x.
		CO2-128	feces of a patient with acute enteritis in Japan	doi: 10.1111/j.1574-695X.2007.00369.x.
		CO2-130	feces of a patient with acute enteritis in Japan	doi: 10.1016/j.micpath.2007.01.005.
		CO2-132	feces of a patient with acute enteritis in Japan	doi: 10.1111/j.1574-695X.2007.00369.x.
		CO2-146	feces of a patient with acute enteritis in Japan	doi: 10.1016/j.micpath.2007.01.005.
		CO2-150	feces of a patient with acute enteritis in Japan	doi: 10.1016/j.micpath.2007.01.005.
		CO2-193	feces of a patient with acute enteritis in Japan	doi: 10.1111/j.1574-695X.2007.00369.x.
		CO2-200	feces of a patient with acute enteritis in Japan	doi: 10.1111/j.1574-695X.2007.00369.x.
		CO2-214	feces of a patient with acute enteritis in Japan	doi: 10.1111/j.1574-695X.2007.00369.x.
		CO2-217	feces of a patient with acute enteritis in Japan	doi: 10.1016/j.micpath.2007.01.005.
		CO3-007	feces of a patient with acute enteritis in Japan	doi: 10.1111/j.1574-695X.2007.00369.x.
		CO3-008	feces of a patient with acute enteritis in Japan	doi: 10.1016/j.micpath.2007.01.005.
		CO3-011	feces of a patient with acute enteritis in Japan	doi: 10.1111/j.1574-695X.2007.00369.x.
		CO3-012	feces of a patient with acute enteritis in Japan	doi: 10.1111/j.1574-695X.2007.00369.x.
		CO3-024	feces of a patient with acute enteritis in Japan	doi: 10.1111/j.1574-695X.2007.00369.x.
		CO3-036	feces of a patient with acute enteritis in Japan	doi: 10.1111/j.1574-695X.2007.00369.x.
		CO3-072	feces of a patient with acute enteritis in Japan	doi: 10.1111/j.1574-695X.2007.00369.x.
		CO3-078	feces of a patient with acute enteritis in Japan	doi: 10.1111/j.1574-695X.2007.00369.x.
		CO3-082	feces of a patient with acute enteritis in Japan	doi: 10.1111/j.1574-695X.2007.00369.x.
		ATCC43432	feces of a patient with acute enteritis	https://www.atcc.org/products/43432
		JCM2013	feces of a patient with acute enteritis	https://www.jcm.riken.jp/cgi-bin/jcm/jcm_number?JCM=2013
		ATCC33560	cow feces	https://www.atcc.org/products/33560
		B01	cow feces	doi: 10.1016/j.micpath.2007.01.005.
		B38	cow feces	This study*
		B82	cow feces	This study*
		B86	cow feces	doi: 10.1111/j.1574-695X.2007.00369.x.
		Chi2	chicken feces	This study*
		Chi7	chicken feces	This study*
	C. coli	CO1-017	feces of a patient with acute enteritis in Japan	doi: 10.1016/j.micpath.2007.01.005.
		CO1-071	feces of a patient with acute enteritis in Japan	doi: 10.1111/j.1574-695X.2007.00369.x.
		CO1-106	feces of a patient with acute enteritis in Japan	doi: 10.1016/j.micpath.2007.01.005.
		CO1-124	feces of a patient with acute enteritis in Japan	doi: 10.1111/j.1574-695X.2007.00369.x.
		CO1-130	feces of a patient with acute enteritis in Japan	doi: 10.1111/j.1574-695X.2007.00369.x.
		CO1-194	feces of a patient with acute enteritis in Japan	doi: 10.1111/j.1574-695X.2007.00369.x.
		CO1-245	feces of a patient with acute enteritis in Japan	doi: 10.1111/j.1574-695X.2007.00369.x.
		CO1-247	feces of a patient with acute enteritis in Japan	doi: 10.1016/j.micpath.2007.01.005.
		CO2-060	feces of a patient with acute enteritis in Japan	doi: 10.1016/j.micpath.2007.01.005.
		CO2-082	feces of a patient with acute enteritis in Japan	doi: 10.1111/j.1574-695X.2007.00369.x.
		CO2-147	feces of a patient with acute enteritis in Japan	doi: 10.1016/j.micpath.2007.01.005.
		CO2-173	feces of a patient with acute enteritis in Japan	doi: 10.1111/j.1574-695X.2007.00369.x.
		ATCC33559	swine feces	https://www.atcc.org/products/33559
		WLD4-7	swine feces	This study*
		WLD4-12	swine feces	This study*
		D3-2	swine feces	This study*
		D3-3	swine feces	This study*
		D3-4	swine feces	This study*
		D3-5	swine feces	This study*
		D3-6	swine feces	This study*
		LW9-1	swine feces	This study*
		LW9-2	swine feces	This study*
		LW9-3	swine feces	This study*
		LW9-4	swine feces	This study*
		LW9-7	swine feces	This study*
		LW9-9	swine feces	This study*
		W8-7	swine feces	This study*
		W8-9	swine feces	This study*
		L8-1	swine feces	This study*
		WLD6-1	swine feces	This study*
	C. fetus	7915a	cow feces	doi: 10.1111/j.1574-695X.2007.00369.x.
		7915b	cow feces	doi: 10.1111/j.1574-695X.2007.00369.x.
		8013a	cow feces	doi: 10.1111/j.1574-695X.2007.00369.x.
		8013b	cow feces	doi: 10.1111/j.1574-695X.2007.00369.x.
		8013c	cow feces	doi: 10.1111/j.1574-695X.2007.00369.x.
		8813a	cow feces	doi: 10.1111/j.1574-695X.2007.00369.x.
		8813c	cow feces	doi: 10.1111/j.1574-695X.2007.00369.x.
		8614c	cow feces	doi: 10.1111/j.1574-695X.2007.00369.x.
		9512a	cow feces	doi: 10.1111/j.1574-695X.2007.00369.x.
		9813a	cow feces	doi: 10.1111/j.1574-695X.2007.00369.x.
		2-1	cow feces	doi: 10.1111/j.1574-695X.2007.00369.x.
		3-1	cow feces	doi: 10.1111/j.1574-695X.2007.00369.x.
		7	cow feces	doi: 10.1111/j.1574-695X.2007.00369.x.
		23-1	cow feces	doi: 10.1111/j.1574-695X.2007.00369.x.
		86c	cow feces	doi: 10.1111/j.1574-695X.2007.00369.x.
	C. hyointestinalis	022	feces of a patient with acute enteritis in Thailand	doi: 10.1292/jvms.16-0263.
		2003	cow feces	doi: 10.1292/jvms.16-0263.
		2030	cow feces	doi: 10.1292/jvms.16-0263.
		2032	cow feces	doi: 10.1292/jvms.16-0263.
		2033	cow feces	doi: 10.1292/jvms.16-0263.
		2034	cow feces	doi: 10.1292/jvms.16-0263.
		2035	cow feces	doi: 10.1292/jvms.16-0263.
		2037	cow feces	doi: 10.1292/jvms.16-0263.
		2038	cow feces	doi: 10.1292/jvms.16-0263.
		ATCC35217	swine feces	https://www.atcc.org/products/35217
		1-1	swine feces	doi: 10.1292/jvms.16-0263.
		SS	pork	doi: 10.1292/jvms.16-0263.
		10-1	gorilla	doi: 10.1292/jvms.16-0263.
		87-4	monkey	doi: 10.1292/jvms.16-0263.
		94-6	elephant	doi: 10.1292/jvms.16-0263.
	C. helveticus	ATCC51209	cat feces	https://www.atcc.org/products/51209
		CAT	cat feces	doi: 10.1099/jmm.0.071498-0.
		OPU8B1	cat feces	This study*
		OPU8C1	cat feces	This study*
		OPU23C2	cat feces	This study*
		OPU23C3	cat feces	This study*
		OPU80FB4	cat feces	This study*
		OPU115B4	cat feces	This study*
		OPU115C1	cat feces	This study*
	Arcobacter butzleri	Bf1	cow feces	This study*
		Bf2	cow feces	This study*
		11/ST71f	cow feces	This study*
	A. cryaerophilus	ATCC43157	cow feces	https://www.atcc.org/products/43157
	Helicobacter pylori	ATCC43504	monkey feces	https://www.atcc.org/products/43504
	*Bacterial strains were newly isolated from fecal samples as previously described (doi: 10.1128/IAI.00997-15), and stored in laboratory of veterinary international prevention of epidemics, graduate school of veterinary science, osaka metropolitan university.
