# Supplementary material for: QcrC is a potential target for antibody therapy and vaccination to control Campylobacter jejuni infection by suppressing its energy metabolism
Source: Front Microbiol. 2024 Jul 2;15:1415893. doi: 10.3389/fmicb.2024.1415893 (PMC11250076; doi:10.3389/fmicb.2024.1415893)
Supplement: Supplementary file 4 [file Table_4.XLSX]

## Sheet: Supplementary table 4
	Supplementary Table 4. Cloning sequences for recombinant proteins
	Name	Cloning sequence	Nucleotide bases	Vector	Cloning sites
	QcrC (full length)	ATGAGAGAAATAAAAATATTTTTAGTTGTAGTGGTTTTTACTACACTTGTATATTGGGGGGTAGAGCCTTATGCTCATTCAGTGATGAAACCTCATGTTACTCCTGCAAATTTTGATTTTGCTGTTGAAGATACTACTTTTGCAAAAGGTATAGTTGAAGCCAAAGAATTAGCTCTAAAAGATGCACAAGCTTCAGGAGATGCTAAAAGAATAGAGAGTGCAAACAAAGAACTTGAAAAAGCAAAAGAAGAATTAAGCAAGGTTGAAACACTTTGGGCAGATGTTGCAAAGATCGATTTTGTTAAGGGTGATGCAAAAAAAGGTAAAGAATTTTTTGAAAATAACTGTTTTGCATGTCATGGTATAAAAGAAGATGGAATAGCAGCTAATATTACTGAT…	1125	pCold I	KpnI and XhoI
	QcrC 1-208 aa	ATGAGAGAAATAAAAATATTTTTAGTTGTAGTGGTTTTTACTACACTTGTATATTGGGGGGTAGAGCCTTATGCTCATTCAGTGATGAAACCTCATGTTACTCCTGCAAATTTTGATTTTGCTGTTGAAGATACTACTTTTGCAAAAGGTATAGTTGAAGCCAAAGAATTAGCTCTAAAAGATGCACAAGCTTCAGGAGATGCTAAAAGAATAGAGAGTGCAAACAAAGAACTTGAAAAAGCAAAAGAAGAATTAAGCAAGGTTGAAACACTTTGGGCAGATGTTGCAAAGATCGATTTTGTTAAGGGTGATGCAAAAAAAGGTAAAGAATTTTTTGAAAATAACTGTTTTGCATGTCATGGTATAAAAGAAGATGGAATAGCAGCTAATATTACTGAT…	627	pCold I	KpnI and XhoI
	QcrC 209-374 aa	GTTAAATTTGAAGCCAATGAAGATGCTACTATTAAGAAAGATGTTGAGGCAAAATATGCTAAAATGGAAAATAGTGCTCAAAGAGTGGCTTTAATGGAAAAAGATATAAAATTTGCTAAAGATAAAGCAACTTTTATTGAGGCTTGCGGACGTTGTCATGATATGAAATACGATAGCTTTTTTACTCCATCAAATCAAAATGATTTAAAAACTTATTTAGGTTCTGTTCCGCCTGATCTTTCTATGATGATAAGATCTCGTGGTGAGCAATATTTACATGATTTTATTAATAATACTCAAAAACTTCTTCCAGGAACCGCTATGCCAAGAGTAGGTTTAACAGAAGCTGCACAGGCTAAGGTTGTATCTTATATTGATCAAGTGGGTGATAGCAAAAAA…	501	pCold I	KpnI and XhoI
	QcrC 1-198 aa	ATGAGAGAAATAAAAATATTTTTAGTTGTAGTGGTTTTTACTACACTTGTATATTGGGGGGTAGAGCCTTATGCTCATTCAGTGATGAAACCTCATGTTACTCCTGCAAATTTTGATTTTGCTGTTGAAGATACTACTTTTGCAAAAGGTATAGTTGAAGCCAAAGAATTAGCTCTAAAAGATGCACAAGCTTCAGGAGATGCTAAAAGAATAGAGAGTGCAAACAAAGAACTTGAAAAAGCAAAAGAAGAATTAAGCAAGGTTGAAACACTTTGGGCAGATGTTGCAAAGATCGATTTTGTTAAGGGTGATGCAAAAAAAGGTAAAGAATTTTTTGAAAATAACTGTTTTGCATGTCATGGTATAAAAGAAGATGGAATAGCAGCTAATATTACTGAT…	597	pCold I	KpnI and XhoI
	QcrC 1-188 aa	ATGAGAGAAATAAAAATATTTTTAGTTGTAGTGGTTTTTACTACACTTGTATATTGGGGGGTAGAGCCTTATGCTCATTCAGTGATGAAACCTCATGTTACTCCTGCAAATTTTGATTTTGCTGTTGAAGATACTACTTTTGCAAAAGGTATAGTTGAAGCCAAAGAATTAGCTCTAAAAGATGCACAAGCTTCAGGAGATGCTAAAAGAATAGAGAGTGCAAACAAAGAACTTGAAAAAGCAAAAGAAGAATTAAGCAAGGTTGAAACACTTTGGGCAGATGTTGCAAAGATCGATTTTGTTAAGGGTGATGCAAAAAAAGGTAAAGAATTTTTTGAAAATAACTGTTTTGCATGTCATGGTATAAAAGAAGATGGAATAGCAGCTAATATTACTGAT…	567	pCold I	KpnI and XhoI
	QcrC 71-208 aa	ATAGAGAGTGCAAACAAAGAACTTGAAAAAGCAAAAGAAGAATTAAGCAAGGTTGAAACACTTTGGGCAGATGTTGCAAAGATCGATTTTGTTAAGGGTGATGCAAAAAAAGGTAAAGAATTTTTTGAAAATAACTGTTTTGCATGTCATGGTATAAAAGAAGATGGAATAGCAGCTAATATTACTGATTCTTCTATGGGAGTAATACCACCTGATCTTAGTGCAGCTGGTGCTATTTTTGATGAAAAATTTTTAGCAGCTTTGATTATGCATCCTGCGCTTGCTTTAAAAGTAGATCATAAATTTGGTGATGCTTTTATTATGACAGCTTACAATAAAGATACTTCAGGAGAAAGTGAAGAAGCTACAAATGCAAATATAGCCAATGTAATTGCTTAT…	417	pCold I	KpnI and XhoI
	QcrC 81-208 aa	GCAAAAGAAGAATTAAGCAAGGTTGAAACACTTTGGGCAGATGTTGCAAAGATCGATTTTGTTAAGGGTGATGCAAAAAAAGGTAAAGAATTTTTTGAAAATAACTGTTTTGCATGTCATGGTATAAAAGAAGATGGAATAGCAGCTAATATTACTGATTCTTCTATGGGAGTAATACCACCTGATCTTAGTGCAGCTGGTGCTATTTTTGATGAAAAATTTTTAGCAGCTTTGATTATGCATCCTGCGCTTGCTTTAAAAGTAGATCATAAATTTGGTGATGCTTTTATTATGACAGCTTACAATAAAGATACTTCAGGAGAAAGTGAAGAAGCTACAAATGCAAATATAGCCAATGTAATTGCTTATCTTAAAGATGTGAGTTAA	387	pCold I	KpnI and XhoI
	QcrC 91-208 aa	CTTTGGGCAGATGTTGCAAAGATCGATTTTGTTAAGGGTGATGCAAAAAAAGGTAAAGAATTTTTTGAAAATAACTGTTTTGCATGTCATGGTATAAAAGAAGATGGAATAGCAGCTAATATTACTGATTCTTCTATGGGAGTAATACCACCTGATCTTAGTGCAGCTGGTGCTATTTTTGATGAAAAATTTTTAGCAGCTTTGATTATGCATCCTGCGCTTGCTTTAAAAGTAGATCATAAATTTGGTGATGCTTTTATTATGACAGCTTACAATAAAGATACTTCAGGAGAAAGTGAAGAAGCTACAAATGCAAATATAGCCAATGTAATTGCTTATCTTAAAGATGTGAGTTAA	357	pCold I	KpnI and XhoI
	QcrC 101-208 aa	GTTAAGGGTGATGCAAAAAAAGGTAAAGAATTTTTTGAAAATAACTGTTTTGCATGTCATGGTATAAAAGAAGATGGAATAGCAGCTAATATTACTGATTCTTCTATGGGAGTAATACCACCTGATCTTAGTGCAGCTGGTGCTATTTTTGATGAAAAATTTTTAGCAGCTTTGATTATGCATCCTGCGCTTGCTTTAAAAGTAGATCATAAATTTGGTGATGCTTTTATTATGACAGCTTACAATAAAGATACTTCAGGAGAAAGTGAAGAAGCTACAAATGCAAATATAGCCAATGTAATTGCTTATCTTAAAGATGTGAGTTAA	327	pCold I	KpnI and XhoI
	QcrC 91-208 aa K183S	CTTTGGGCAGATGTTGCAAAGATCGATTTTGTTAAGGGTGATGCAAAAAAAGGTAAAGAATTTTTTGAAAATAACTGTTTTGCATGTCATGGTATAAAAGAAGATGGAATAGCAGCTAATATTACTGATTCTTCTATGGGAGTAATACCACCTGATCTTAGTGCAGCTGGTGCTATTTTTGATGAAAAATTTTTAGCAGCTTTGATTATGCATCCTGCGCTTGCTTTAAAAGTAGATCATAAATTTGGTGATGCTTTTATTATGACAGCTTACAATAGTGATACTTCAGGAGAAAGTGAAGAAGCTACAAATGCAAATATAGCCAATGTAATTGCTTATCTTAAAGATGTGAGTTAA	357	pCold I	KpnI and XhoI
	QcrC 91-208 aa D184E	CTTTGGGCAGATGTTGCAAAGATCGATTTTGTTAAGGGTGATGCAAAAAAAGGTAAAGAATTTTTTGAAAATAACTGTTTTGCATGTCATGGTATAAAAGAAGATGGAATAGCAGCTAATATTACTGATTCTTCTATGGGAGTAATACCACCTGATCTTAGTGCAGCTGGTGCTATTTTTGATGAAAAATTTTTAGCAGCTTTGATTATGCATCCTGCGCTTGCTTTAAAAGTAGATCATAAATTTGGTGATGCTTTTATTATGACAGCTTACAATAAAGAGACTTCAGGAGAAAGTGAAGAAGCTACAAATGCAAATATAGCCAATGTAATTGCTTATCTTAAAGATGTGAGTTAA	357	pCold I	KpnI and XhoI
	QcrC 91-208 aa T185V	CTTTGGGCAGATGTTGCAAAGATCGATTTTGTTAAGGGTGATGCAAAAAAAGGTAAAGAATTTTTTGAAAATAACTGTTTTGCATGTCATGGTATAAAAGAAGATGGAATAGCAGCTAATATTACTGATTCTTCTATGGGAGTAATACCACCTGATCTTAGTGCAGCTGGTGCTATTTTTGATGAAAAATTTTTAGCAGCTTTGATTATGCATCCTGCGCTTGCTTTAAAAGTAGATCATAAATTTGGTGATGCTTTTATTATGACAGCTTACAATAAAGATGTTTCAGGAGAAAGTGAAGAAGCTACAAATGCAAATATAGCCAATGTAATTGCTTATCTTAAAGATGTGAGTTAA	357	pCold I	KpnI and XhoI
